# Supplementary material for: Diagnostic Accuracy of Procalcitonin upon Emergency Department Admission during SARS-CoV-2 Pandemic
Source: Antibiotics (Basel). 2022 Aug 23;11(9):1141. doi: 10.3390/antibiotics11091141 (PMC9495046; doi:10.3390/antibiotics11091141)
Supplement: Supplementary file 1 [file antibiotics-11-01141-s001.zip › Supplementary Table S1.xlsx]

## Sheet: Table 2
Supplementary Table S1
Prevalence of CAP class by procalcitonin strata
Procalcitonin stratum, ng/mL	Patients, No.	Aetiology, Row %
		Antibiotic requiring CAP	Viral CAP
< 0,1	69	17 (24.6)	52 (75.4)
0,1 - 0,24	103	23 (22.3)	80 (77.7)
0,25 - 0,49	9	5 (10)	4 (90)
≥ 0,5	69	32 (46.4)	37 (53.6)
All	250	77 (26.5)	214 (73.5)
Abbreviations: CAP, community acquired pneumonia
